# Supplementary material for: Microglial neuropilin-1 promotes oligodendrocyte expansion during development and remyelination by trans-activating platelet-derived growth factor receptor
Source: Nat Commun. 2021 Apr 15;12:2265. doi: 10.1038/s41467-021-22532-2 (PMC8050320; doi:10.1038/s41467-021-22532-2)
Supplement: Supplementary file 4 — Source Data [file 41467_2021_22532_MOESM4_ESM.xlsx]

## Sheet: Fig 1F
	gray matter				white matter
0	12.64	18.22	24.37	18.3	40.95	51.19	41.7	33.82
0.01	14.66	9.34	13.88	21.67	51.67	33.69	40.81	37.14
0.03	25.71	17.46	24.21	13.59	35.14	35.2	35.47	34.32
0.1	14.53	14.31	18.36	22.35	18.13	29.96	23.74	21.47
1	17.54	14.98	13.63	15.64	22.81	19.49	15.6	18.92

## Sheet: Fig 2M
P5	P8	P14
59.5339	87.1304	12.7036
81.0875	84.8193	21.1679
83.4395	89.2617	7.98611

## Sheet: Fig 3E1
fl/+	fl/fl
18027	7422.9
18027	6362.5
13785.3	6362.5
11761.9	4277.1
16039	5346.4

## Sheet: Fig 3E2
	PDGFRa+ in contact					PDGFRa+ EdU+ in contact					PDGFRa+ not in contact					PDGFRa+ EdU+ not in contact
fl/+	43476.8	42416.4	66805.8	66294.6	65225.3	18027	15906.2	13785.3	11761.9	14969.7	4241.6	11664.5	5302.1	2138.5	5346.3	0	2120.8	0	0	1069.3
fl/fl	40295.6	40295.6	32872.7	39562.9	35285.8	7422.9	6362.5	5302.1	4277.1	4277.1	7422.9	6362.5	5302.1	4277.1	4277.1	0	0	1060.4	0	1069.3

## Sheet: Fig 3F
fl/+	fl/fl
91.1112	77.551
78.4314	73.077
92.647	58.4906
96.8751	78.7234
92.4243	62.2641

## Sheet: Fig 3G
	P5 cerebellum				P5 middle CC				P14 middle CC
fl/+	28.2061	29.1362	30.6969		25.3823	20.6897	25.1269		13.2353	19.697	12.931
fl/fl	17.5259	15.0867	18.7005		17.1171	18.8581	15.9091		13.9535	15.0943	18.1818	16.6667

## Sheet: Fig 3H
	P5					P14
fl/+	61503.8	58322.6	80591.1	78056.5	80195	46011.4	35553.8	38712
fl/fl	47718.5	46658.1	38174.8	43840	39562.9	34526.9	33480.6	49105

## Sheet: Fig 3I
fl/+	fl/fl
36.804	22.01
24.589	28.916
34.833	41.418

## Sheet: Fig 4F
fl/+	fl/fl
1039.33	1789.95
1462.76	1058.58
1328.03	1193.3
1712.97	1688.17
2001.67	2020.92

## Sheet: Fig 4K
	3 dpl					7 dpl
fl/+	36.8421	44.8276	37.037	28.3871	30.6122	12.1469	22.093	12.5	23.2323	23.913
fl/fl	19.7917	10.3896	21.4286	13.1915	9.09091	4.58015	7.14286	5.26316	4.54545	1.53846

[truncated: 13 more sheets: Fig 5C, Fig 5F, Fig 5I, Fig 6G, Fig 6H, Fig 7E, Fig 7G, Fig S4D, Fig S4E, Fig S4F, Fig S4G, Fig S6F, Fig S6K]
